# Supplementary material for: The Controversial Link Between Human Papillomavirus Infection and Esophageal Health: An Exploratory Translational Study
Source: Pathogens. 2026 Jan 15;15(1):96. doi: 10.3390/pathogens15010096 (PMC12845082; doi:10.3390/pathogens15010096)
Supplement: Supplementary file 1 [file pathogens-15-00096-s001.zip]

Archive with 1 entries (1 files):
- pathogens-4080407-supplementary.pdf
